# Supplementary material for: Examining the Double Burden of Underweight, Overweight/Obesity and Iron Deficiency among Young Children in a Canadian Primary Care Setting
Source: Nutrients. 2023 Aug 18;15(16):3635. doi: 10.3390/nu15163635 (PMC10458882; doi:10.3390/nu15163635)
Supplement: Supplementary file 1 [file nutrients-15-03635-s001.zip]

Archive with 1 entries (1 files):
- nutrients-2561784-supplementary.pdf
